# Supplementary material for: MOC1 cleaves Holliday junctions through a cooperative nick and counter-nick mechanism mediated by metal ions
Source: Nat Commun. 2024 Jun 17;15:5140. doi: 10.1038/s41467-024-49490-9 (PMC11183143; doi:10.1038/s41467-024-49490-9)
Supplement: Supplementary file 4 — Supplementary Data 1 [file 41467_2024_49490_MOESM4_ESM.xlsx]

## Sheet: Sheet1
Data collection and refinement statistics
	Ca2+ bound	Ground state	Mn2+ 15s	Mn2+ 180s		MOC1K229A / Mn2+ 180s		MOC1K229A / Mn2+ 600s
PDB ID	8KFR	8KFS	8KFT	8KFU		8KFV		8KFW
Data Collection
Wavelength (Å)	0.979	0.979	0.979	0.978		1.5		1.5
Space group	P21	P21	P21	P21		P212121		P21
Cell dimensions
a, b, c (Å)	53.98, 77.6, 63.28	54.26, 78.03, 63.46	53.28,78.17, 63.31	53.57, 77.84, 63.55		77.85,78.04,87.66		53.64,78.14,63.62
α, β, γ (º)	90,98.05,90	90,98.12, 90	90,98.00, 90	90,97.98,90		90,90, 90		90,97.72,90
Resolution (Å)	50.0-2.10(2.15-2.10)a	50.0-2.15 (2.31-2.15)	50.0-2.43(2.49-2.43)	50.0-2.30(2.40-2.30)		50.0-2.20(2.28-2.19)		50.0-2.30(2.38-2.30)
Rmerge (%)	0.153 (1.053)	0.143 (0.763)	0.140 (0.973)	0.090 (0.408)		0.182 (1.470)		0.123 (0.997)
(I)/s(I)	10.5 (2.4)	13.0 (2.5)	10.1 (2.1)	9.8 (3.3)		16.28 (2.2)		8.5 (1.7)
CC1/2	0.997(0.782)	0.999(0.707)	0.995(0.871)	0.996(0.865)		0.983(0.635)		0.980(0.554)
CC*	0.999(0.907)	1.000(0.910)	0.999(0.965)	0.999(0.963)		0.996(0.881)		0.995(0.845)
Completeness (%)	99.62 (99.93)	97.9 (99.84)	99.50 (100.00)	96.5 (91.0)		99.47 (97.26)		99.80 (99.96)
Redundancy	6.8 (6.6)	6.8 (6.7)	6.9 (6.6)	4.4 (4.9)		8.2 (7.1)		6.1 (6.0)
Refinement
Resolution (Å)	43.81- 2.10(2.17-2.10)	19.51 -2.15 (2.23-2.15)	43.46 - 2.43(2.56-2.43)	43.66-2.30 (2.40-2.30)		32.41-2.19(2.26-2.19)		49.07-2.30(2.38-2.30)
No. reflections	30149 (2714)	27999 (2829)	19395 (2770)	22279 (2613)		28022 (2601)		23208 (2884)
Rwork / Rfree	0.202/0.240(0.285/0.344)	0.203/0.228(0.267/0.282)	0.205/0.258(0.270/0.336)	0.212/0.241(0.253/0.338)		0.207/0.241(0.286/0.285)		0.206/0.242(0.303/0.340)
No. atoms	3991	3899	3875	3993		3863		3800
Macromolecules	3837	3837	3827	3782		3726		3746
Ligand/ion	18	0	2	12		20		30
Water	136	62	46	199		117		24
B-factors (Å2)	38.94	45.23	53.15	32.58		34.44		60.15
Macromolecules	31.36	36.16	42.8	26.48		27.42		50.74
Ligand/ion	43.38	0	67.81	29.13		36		64.8
Water	36.68	41.14	47.68	30.98		34.02		54.13
Metal peak heights (A/B/C)b
Nick site	6.3	-	3.1	7.8/4.8		7.2/3.9		6.7/4.0/2.2
Non-nick site	6.9	-	3.1	7.6/5.3		7.5/3.7		6.6/3.5/2.3
R.m.s. deviations
Bond lengths (Å)	0.008	0.008	0.008	0.004		0.008		0.008
Bond angles (°)	0.95	0.88	0.97	0.64		0.88		0.91
Ramachandran plot (%)
Favored/allowed/disallowed	100/0.00/0.00	100/0.00/0.00	99.69/0.31/0.00	100/0.00/0.00		100/0.00/0.00		99.69/0.31/0.00
aStatistics for the highest-resolution shell are shown in parentheses.
bThe peak height of 2Fo-Fc map at each metal site A, B, and C.
