# Supplementary material for: MOC1 cleaves Holliday junctions through a cooperative nick and counter-nick mechanism mediated by metal ions
Source: Nat Commun. 2024 Jun 17;15:5140. doi: 10.1038/s41467-024-49490-9 (PMC11183143; doi:10.1038/s41467-024-49490-9)
Supplement: Supplementary file 6 — Source Data [file 41467_2024_49490_MOESM6_ESM.xlsx]

## Sheet: Fig.1c-d
Fig.1-1c												Fig.1-1d
Time（min)	4S-88 nM			4S-175 nM			4S-350 nM					Time（min)	5S-P-88 nM			5S-P-175 nM			5S-P-350 nM
0	193999	249050	235980	136403	205386	145281	247414	320901	214001			0	96431	75917	68118	338441	285121	232024	762843	724131	728785
2	261068	320284	302878	251406	291103	262167	423218	486930	332507			2	109723	116981	80558	405171	413495	369618	1202396	1108642	1019701
4	330022	324177	387278	351173	300580	340045	615850	598379	432521			4	110884	150117	94385	492676	539746	480647	1455085	1411669	1237962
6	346785	368886	360751	363480	393196	415724	735776	696515	536255			6	135325	189869	115635	565969	612135	577200	1652544	1700873	1554551
8	319090	348747	374643	421787	429511	415547	850926	779495	609222			8	193136	184448	163028	687302	719132	711910	1874988	1837910	1791512
10	320286	370828	400126	444022	477424	447940	913536	844539	758459			10	203216	234040	187981	776443	827482	809012	2008335	1996594	1990584
12	367744	386066	415455	483624	522702	514776	999519	983165	876576			12	214550	249872	229705	858807	895204	918898	2112681	2051284	2136808
14	385173	422505	434303	521626	591284	518392	1115674	1093948	979199			14	267154	294416	255981	980879	1018583	1011489	2138186	2079983	2246873
16	366537	435402	444589	501821	584662	548273	1182598	1183353	1039146			16	286406	351526	289189	1039550	1113523	1095192	2186277	2140262	2351706
18	385450	408200	468299	574392	596086	595461	1344484	1270948	1126317			18	312438	353772	341684	1141027	1171641	1210601	2208642	2172660	2324101
20	353303	479470	445416	574312	657202	625643	1377965	1395125	1261989			20	349753	392813	355786	1226929	1271105	1282418	2211828	2111970	2382564
22	433693	440740	487981	657671	636536	654374	1508427	1413024	1396253			22	377513	417828	384422	1271819	1330953	1363069	2196477	2148944	2426857
24	416510	452549	483175	677189	695486	655627	1558052	1488074	1401555			24	410404	477094	402414	1308381	1447326	1385205	2159823	2137205	2388226
26	406196	468144	498660	672053	740631	645533	1662424	1585551	1485530			26	406025	503220	436114	1356063	1447862	1486281	2142859	2160774	2432949
28	426924	490934	487003	685752	752613	710935	1726968	1663433	1597142			28	435009	549697	487908	1421299	1562026	1481056	2229119	2122245	2352421
30	450664	472187	524569	724365	748002	787088	1871635	1712295	1618918			30	498826	565490	486121	1445625	1579503	1552962	2158904	2140453	2423685
32	435092	516403	511993	727328	832208	756617	1833940	1799712	1621774			32	473338	603042	502128	1490603	1607637	1558263	2177271	2116387	2366923
34	458239	531858	558814	818501	828843	807553	1884828	1830472	1751338			34	526388	609934	513007	1521854	1663564	1663503	2163672	2113027	2362343
36	450178	542345	559961	811265	886150	801889	1960212	1845203	1741476			36	544054	628131	557537	1532059	1660056	1661847	2154990	2097758	2377269
38	435339	547087	565582	838665	866684	868344	1900193	1888568	1800250			38	543255	626821	562961	1544911	1672993	1668651	2119635	2072695	2374367
40	479831	547323	540138	886150	889531	884878	2013245	1887593	1772247			40	567340	657766	594066	1582471	1702910	1707447	2119784	2029418	2362486
42	532644	562050	525283	943034	1007173	870120	2078726	1945622	1766288			42	579326	653145	610792	1548214	1746819	1744525	2064513	2107271	2312341
44	487172	516382	589038	978414	978655	932831	2011481	1894422	1779098			44	601899	693058	612679	1570714	1736684	1798324	2043030	2067375	2303042
46	512648	557299	615751	991292	1056340	986792	2037458	1891441	1789288			46	617708	710318	632232	1614950	1745497	1734947	2127695	2091516	2338128
48	503244	581487	586731	997838	1065721	987604	2019522	1965593	1772676			48	649922	720106	633799	1616604	1762343	1723508	2113228	2060180	2296100
50	571084	541757	582845	1098321	1100332	1020210	2031373	1899304	1770287			50	624705	717528	688994	1592166	1760103	1813310	2060570	2053813	2289958
52	511822	597370	615411	1098736	1139500	1072760	2041554	1924761	1805407			52	631164	710965	676298	1617132	1762020	1810459	2115435	2036228	2284692
54	563107	593343	579131	1128684	1188761	1079058	2022066	1906271	1747191			54	646129	742094	690371	1653404	1731382	1788306	2063134	2015641	2261132
56	590378	567436	608525	1198108	1138116	1100286	2071877	1880054	1778452			56	641032	776850	722157	1615919	1771271	1792422	2047530	2005623	2262064
58	545620	599244	643121	1176277	1206087	1127105	1970747	1864888	1732103			58	661007	741268	700090	1616997	1750709	1785932	2070974	1980840	2238785
60	562378	612644	625623	1190890	1241175	1154748	1979016	1878476	1775328			60	684330	755848	679518	1605737	1772500	1767284	2058059	1965439	2237510

## Sheet: Fig.4c-f
	Fig.4c												Fig.4f
													Time（min)	WT			H253A			K229A			D115N
													0	204682	271626	260976	25250	88991	97489	-42573	-14731	3096	48789	62816	75366
													2	329273	403672	412430	89529	158419	181134	65401	101987	90510	82436	101349	105852
													4	434910	487668	542563	159057	203067	202146	133665	136162	135512	104326	105130	95551
													6	546504	575108	655156	188136	219522	237054	145671	173840	143747	150127	114689	97773
													8	687892	738302	775557	210683	233179	298510	174774	178082	174585	124286	122261	97275
													10	801608	888350	910257	255261	264102	294281	158306	175897	175815	116313	125992	103756
													12	944994	997186	1042607	290549	290204	308639	176635	184834	194781	127370	138523	95347
													14	1058772	1110919	1147703	304862	298478	344550	201158	186240	210321	131760	128364	87089
													16	1144541	1223413	1270540	320672	321394	334495	186098	201757	207670	94445	118195	96746
													18	1214192	1276970	1335586	345593	367972	385360	154937	192879	207121	116255	125983	93382
													20	1268805	1315235	1361896	363481	331474	406868	171688	168541	211882	119506	90706	74382
													22	1353519	1420000	1456365	349615	391870	422514	147284	192560	210413	110706	119846	81449
													24	1358597	1398896	1493419	383040	372411	405855	150100	185475	200608	90230	86867	75673
													26	1392180	1454265	1523089	385387	400840	406958	172382	197423	214285	82978	83855	75662
													28	1451135	1514797	1563812	412127	417977	428054	177713	210955	203127	96022	93503	66886
													30	1451779	1527880	1595906	419803	457553	458835	183943	204727	212289	98189	98241	69241
													32	1484843	1539528	1598613	417536	435136	461518	173169	205069	216961	99823	87489	48692
													34	1510983	1559290	1653510	436281	443853	493942	168639	195637	213714	101107	83397	53185
													36	1467093	1615757	1620666	440036	460237	483120	185272	217396	193560	75840	81041	42466
													38	1505342	1611925	1659979	424966	456691	473611	178999	212835	198013	77508	82294	34756
													40	1557598	1607485	1657624	434610	463574	488201	163075	176001	206895	60994	65570	29617
													42	1523039	1612383	1636235	446122	478850	518855	175303	209304	221794	67898	71991	29392
													44	1542050	1664364	1665576	488341	507413	522161	180155	220387	207416	61476	70073	16136
													46	1538724	1635163	1662736	477829	510605	513042	160615	193173	229174	47953	54436	41563
													48	1518841	1621484	1683892	501891	502603	509488	187283	185413	205222	46446	46297	18067
													50	1557721	1666118	1644322	498134	528256	550298	196642	197558	209417	53294	47131	31507
													52	1507975	1617387	1646766	519935	544566	535391	172641	198561	218076	28291	60780	2252
													54	1522450	1632785	1641120	515243	519349	567873	141627	196090	222922	26947	49861	18682
													56	1539150	1598528	1669824	532389	533691	564042	186628	189639	196176	44487	40676	5644
													58	1524551	1613153	1629765	525951	520910	559730	176703	218123	219520	22918	34711	-6690
													60	1551452	1632939	1639163	532800	555863	557793	176249	212952	210076	23345	35776	-2661

## Sheet: Fig.5a-d
Fig.5a											Fig.5b								Fig.5c																	Fig.5d
Time（min)	4S-175 nM			5s-nP-175 nM			5S-P-175 nM				Time(min）	5S-HJ-P0		5S-HJ-P1		5S-HJ-P-1			Time(min）	4S-0.0032 mM			4S-0.016 mM			4S-0.08 mM			4S-0.4 mM			4S-2 mM				Time(min）	5S-P-HJ-0.0032 mM			5S-P-HJ-0.016 mM			5S-P-HJ-0.08 mM			5S-P-HJ-0.4 mM			5S-P-HJ-2 mM
0	108119	78897	78749	56650	49922	62169	338441	285121	232024		0	0.368577	1.12325	0.372043	0.953749	1.62095	0.838573		0	16653	-133503	47542	49195	-35671	-198997	82909	10530	57492	153274	86211	81620	-20696	21798	47228		0	116265	200740	253601	216329	170117	281609	356924	370770	436630	517381	473379	680497	549598
2	276543	244695	211083	89777	86861	94253	405171	413495	369618		5	46.9828	30.8225	21.0072	12.9491	1.58668	1.37831		2	21327	-171814	35073	-3964	-4380	-215842	110051	51443	88374	259145	169743	133539	140313	224985	238336		2	223405	284338	312716	388332	332178	414981	553009	627126	694457	734414	719337	879121	909922
4	338964	256736	240531	155356	158805	150949	492676	539746	480647		15	69.5445	57.5618	41.3579	46.4673	1.60136	1.08841		4	50751	-122280	8496	-11698	-49251	-213754	120883	29511	19732	263654	224019	129444	191543	261186	323542		4	272257	330795	370601	539123	434737	489684	687456	740256	774253	930619	890530	1027149	1108600
6	365445	335085	276228	202972	216997	187284	565969	612135	577200		30	82.1981	74.1233	66.1758	37.5565	1.26737	1.58416		6	78243	-131757	47083	30511	-2669	-111425	152094	68101	94333	356894	247154	225312	265833	356352	399556		6	326293	354758	400599	588642	529666	564510	812432	895156	883499	1075032	1123868	1151432	1326936
8	365341	311446	305888	224532	244488	222411	687302	719132	711910		60	82.6678	83.4401	73.6844	71.8242	1.54106	1.58004		8	77368	-108290	55471	30343	-33086	-117539	144978	80708	148541	384006	279002	283869	366551	436901	471559		8	352448	373928	399751	659280	536832	589005	902921	970903	996455	1205281	1203754	1295471	1443692
10	360718	354531	328351	256713	277335	226987	776443	827482	809012										10	48330	-75336	6363	67644	50383	-157425	212290	148928	80255	447192	401363	310917	417904	545208	511016		10	378389	384733	443212	713481	595314	696187	1030589	1042328	1120166	1327289	1300840	1403033	1516745
12	343003	383066	358735	261917	275328	235154	858807	895204	918898										12	22182	-97902	73826	76554	52401	-90448	211193	149962	129740	477676	422426	384045	498604	586185	648277		12	350661	411724	430267	722123	602607	706139	1097890	1148325	1166331	1387400	1393677	1488142	1564159
14	418955	397701	376186	278164	271662	243556	980879	1018583	1011489										14	66760	-65030	109560	82733	57566	-86421	241440	162988	167787	545293	488573	475440	630374	654518	710632		14	397257	388801	442894	771754	655067	713782	1171412	1200116	1285063	1478035	1431224	1522228	1636288
16	467849	471641	384458	281212	296353	261497	1039550	1113523	1095192										16	89484	-82416	99435	114613	69359	-37522	294952	211531	232251	577830	565325	534413	681095	757100	774677		16	371402	399861	435186	797297	680978	748844	1213534	1267070	1325257	1514646	1461950	1595553	1637827
18	486794	461064	452173	306693	305846	260331	1141027	1171641	1210601										18	103339	-67942	104331	123151	104532	-33117	349017	248250	233069	644997	640064	591956	758659	828284	894775		18	406005	425607	448034	828372	703228	815895	1268068	1373410	1383075	1528563	1523745	1615428	1684718
20	474892	494489	423061	303319	309979	259982	1226929	1271105	1282418										20	101616	-54094	142880	154878	123799	19140	390883	249154	237559	644051	646635	692067	785642	944437	946977		20	379009	422073	404720	865495	742402	824203	1343589	1358362	1423474	1540174	1598248	1623363	1685582
22	530889	511032	443089	304276	312641	284928	1271819	1330953	1363069										22	114865	-52696	127658	195176	141117	-17702	376815	297395	266601	739485	728217	705874	871726	969049	968926		22	354932	411576	428240	882655	764247	867751	1333858	1407922	1471814	1550858	1567246	1673980	1625721
24	539430	548887	473732	304587	336320	263068	1308381	1447326	1385205										24	107194	-44811	119656	138052	119409	-19154	372612	302484	250401	753065	766123	711068	871815	990785	1019498		24	358982	408862	419675	912917	780893	861944	1415854	1472797	1501860	1590959	1578445	1667435	1694153
26	543092	562640	523331	301242	351305	284412	1356063	1447862	1486281										26	90801	-31646	134737	143236	126772	-5030	419976	374817	288110	742263	805913	785215	931590	977842	1055931		26	351382	409758	419722	913723	793157	898068	1414956	1495058	1551459	1560647	1581797	1668482	1636003
28	643180	566580	501609	315305	351341	263779	1421299	1562026	1481056										28	117489	-21807	193038	166881	158570	44548	485383	350903	397093	786114	846023	890588	1002559	1075573	1107725		28	340286	402041	426148	944422	840044	904799	1461075	1491563	1568530	1571344	1583659	1686806	1695559
30	637651	622959	558291	327273	308375	299384	1445625	1579503	1552962										30	155718	14456	162525	232167	215539	73424	520370	452080	398451	856291	912406	909979	997571	1098061	1123846		30	357689	411133	403743	946542	831743	927550	1430284	1497852	1540805	1565681	1567458	1642179	1620128
32	653442	606822	581173	340528	322024	288111	1490603	1607637	1558263										32	155839	1199	217457	231635	228266	100140	522984	449242	428097	847725	938660	1016294	991744	1150131	1200172		32	351809	420712	398948	984613	899673	967451	1446269	1512104	1568425	1537153	1593204	1613423	1609013
34	664071	649366	603498	334141	318882	305617	1521854	1663564	1663503										34	109971	27007	206767	208405	198587	90294	576390	456052	435694	898337	950048	1014734	1013593	1161782	1184049		34	369953	376921	432598	981101	877628	996458	1430463	1512226	1574212	1584228	1555231	1671150	1665113
36	736400	657609	653114	315832	348906	272828	1532059	1660056	1661847										36	131764	-22009	227718	245612	190802	100609	659968	445014	455970	867870	920801	1010709	1031836	1113105	1197772		36	360263	372263	419480	990829	911353	975478	1465105	1491020	1588908	1566122	1595005	1612634	1620315
38	693340	688840	625318	304558	351482	281784	1544911	1672993	1668651										38	132473	31972	199455	194682	253500	91220	641979	546605	491460	889701	989082	1042346	1028421	1197082	1211270		38	351563	407662	394946	1026008	920990	1012338	1472838	1533868	1586959	1598183	1582727	1646790	1609837
40	768999	703386	597503	310751	329983	277757	1582471	1702910	1707447										40	182291	-4114	282851	282287	233130	139615	661482	524838	504273	902165	971648	1065152	1074537	1162770	1203068		40	361168	401543	434798	1052727	923992	1043874	1433391	1505579	1598196	1553532	1561942	1627645	1622059
42	746985	760465	679114	317616	346848	276336	1548214	1746819	1744525										42	158916	-4061	225417	292601	259982	137065	728089	582870	561566	935290	996517	1085777	1052089	1143280	1242475		42	346752	386739	407916	1030895	889777	1033752	1469507	1505787	1575675	1544139	1571224	1636615	1618304
44	763941	722379	696000	320173	347074	296120	1570714	1736684	1798324										44	186341	47899	262491	325087	272254	141877	763928	599062	556296	956337	1005623	1110266	1053592	1190382	1195309		44	338951	374478	413855	1085403	909791	1030351	1441911	1484372	1557218	1511161	1521663	1595865	1576419
46	784971	764366	714184	296504	345581	259456	1614950	1745497	1734947										46	149533	73627	312782	309078	325876	171282	767230	617327	592916	916142	1030673	1220761	1031135	1188575	1244921		46	361210	383441	426953	1066318	945462	1081144	1466952	1497358	1597409	1527311	1505411	1660219	1584017
48	867921	784322	690351	327206	333417	290593	1616604	1762343	1723508										48	173689	7202	292526	332806	256671	182515	838444	626880	653340	887316	1014485	1133310	1018217	1117248	1201760		48	356331	413666	430554	1096583	994551	1085526	1406108	1486447	1603994	1485964	1541543	1587380	1556442
50	806481	758948	704982	309529	351314	262866	1592166	1760103	1813310										50	180031	89645	312332	332329	306625	171356	862210	655737	586595	925570	1069572	1183535	1042105	1128241	1214526		50	333872	423042	424635	1108192	1000068	1094738	1428012	1510658	1606773	1473246	1517986	1572570	1583138
52	845461	793514	810787	314831	352421	263104	1617132	1762020	1810459										52	189273	53353	337529	326556	271238	230234	863279	633457	664100	890693	944066	1166446	1037656	1091342	1246359		52	363591	397809	398455	1092734	989699	1063984	1430891	1471649	1571279	1464765	1498179	1640999	1575161
54	912550	841767	807141	308265	338755	269282	1653404	1731382	1788306										54	155558	67601	336764	326330	297959	200934	848824	640881	669582	893731	995892	1143138	1013890	1121493	1190877		54	341043	422938	436499	1098028	989887	1125348	1427460	1467037	1566132	1446166	1502464	1539604	1563720
56	938653	891223	825965	314041	349246	261635	1615919	1771271	1792422										56	179744	54703	337324	348611	330590	214089	936117	691201	702517	892487	1005408	1153340	965799	1088778	1218054		56	374333	421040	445112	1139430	1045303	1118209	1414688	1477320	1552973	1460891	1515623	1550979	1507423
58	940811	873644	794840	297367	328543	263740	1616997	1750709	1785932										58	209509	85258	369078	345496	324191	270161	868310	683372	726507	870063	980659	1194088	966381	1048437	1240425		58	357942	388576	415505	1141479	1031334	1134565	1424276	1432489	1566166	1475941	1451476	1538623	1542298
60	954826	934006	827150	301418	319772	253682	1605737	1772500	1767284										60	205167	69554	338286	338359	325903	203576	917923	718455	695265	867921	959200	1169086	1012473	1058725	1142718		60	384143	397974	425573	1150588	1021020	1123649	1384736	1457913	1573723	1396482	1456087	1548305	1518382
[truncated: 9 more columns]

## Sheet: Supplement Fig.1a-b
Supplement Fig.1a												Supplement Fig.1b

## Sheet: Supplement Fig.3d
Supplement Fig .3d

## Sheet: Supplement Fig.4b
Supplement Fig.4b

## Sheet: Supplement Fig.5a-c
Supplement Fig. 6a												Supplement Fig. 6b														Supplement Fig. 6c
